# Supplementary material for: Prevalence of Clostridioides difficile in Canine Feces and Its Association with Intestinal Dysbiosis
Source: Animals (Basel). 2023 Jul 28;13(15):2441. doi: 10.3390/ani13152441 (PMC10417777; doi:10.3390/ani13152441)
Supplement: Supplementary file 1 [file animals-13-02441-s001.zip]

Archive with 1 entries (1 files):
- animals-2529556-supplementary.pdf
